# Supplementary material for: Ultralight, Ultraflexible, Anisotropic, Highly Thermally Conductive Graphene Aerogel Films
Source: Molecules. 2021 Nov 14;26(22):6867. doi: 10.3390/molecules26226867 (PMC8623857; doi:10.3390/molecules26226867)
Supplement: Supplementary file 1 [file molecules-26-06867-s001.zip]

Archive with 1 entries (1 files):
- molecules-1417040-supplementary.pdf
